# Supplementary material for: Structural diversity and phylogenomic insights from the mitochondrial genomes of two populus species from the Qinghai-Tibet Plateau
Source: Front Plant Sci. 2025 Sep 12;16:1637726. doi: 10.3389/fpls.2025.1637726 (PMC12471105; doi:10.3389/fpls.2025.1637726)
Supplement: Supplementary file 2 [file Table1.xlsx]

## Sheet: Table S1
Table S1 Accession numbers of 32 mitochondrial genomes from 11 genus
	Species	Mitochondrion genome				Chloroplast genome
Populus	P. adenopoda	MZ707540	MZ707541	MZ707542	MZ707543	NC_032368
	P. alba	NC_041085				NC_008235
	P. davidiana	NC_035157				NC_032717
	P. deltoides	OM461351	OM461352	OM461353		NC_040929
	P. rotundifolia var. duclouxiana	MW566588				MK267306
	P. simonii	MZ905370	MZ905371	MZ905372		NC_037418
	P. tomentosa	PP977548				NC_040866
	P. tremula	NC_028096				MW376837
	P. trichocarpa	MZ826271	MZ826272	MZ826273		PP274690
Calophyllum	C. soulattri	NC_079842				NC_068749
Garcinia	G. mangostana	PP861184				NC_036341
	G. oblongifolia	PP861185				NC_050384
Hevea	H. benthamiana	NC_080333				MT333859
	H. camargoana	NC_084327				MN781109
	H. pauciflora	NC_080334				NC_059798
	H. spruceana	NC_084328				NC_059799
Jatropha	J. curcas	NC_077559				NC_012224
Manihot	M. esculenta	NC_045136				NC_010433
Ricinus	R. communis	NC_015141				MT555090
Passiflora	P. edulis	NC_050950				NC_034285
Bruguiera	B. sexangula	NC_056359				MT129629
	B. x rhynchopetala	NC_056360				MT129630
Salix	S. arbutifolia	ON064072				NC_036718
	S. babylonica	PQ873109				NC_028350
	S. brachista	NC_058733				NC_058984
	S. dunnii	NC_058734				NC_058985
	S. purpurea	NC_029693				NC_026722
	S. suchowensis	NC_029317				NC_026462
	S. triandra	NC_069586				MK722343
	S. wilsonii	NC_064688				NC_053549
Viola	V. diffusa	PP952082				PP952083
	V. odorata	PP908997				PP908994

## Sheet: Table S2
Table S2 Functional annotation of mitochondrial genomes of 10 species in Populus
Group of genes	P. kangdingensis	P. ciliata	P. simonii	P. trichocarpa	P. adenopoda	P. alba	P. davidiana	P. deltoides	P. rotundifolia	P. tremula
ATP synthase	atp1 atp4 atp6 atp8 atp9	atp1 atp4 atp6 atp8 atp9	atp1 atp4 atp6 atp8 atp9	atp1 atp4 atp6 atp8 atp9	atp1 atp4 atp6 atp8 atp9	atp1 atp4 atp6 atp8 atp9	atp1 atp4 atp6 atp8 atp9	atp1 atp4 atp6 atp8 atp9	atp1 atp4 atp6 atp8 atp9	atp1 atp4 atp6 atp8 atp9
Cytohrome c biogenesis	ccmB ccmC ccmFC* ccmFN	ccmB ccmC ccmFC* ccmFN	ccmB ccmC ccmFC* ccmFN	ccmB ccmC ccmFC* ccmFN	ccmB ccmC ccmFC* ccmFN	ccmB ccmC ccmFC* ccmFN	ccmB ccmC ccmFC* ccmFN	ccmB ccmC ccmFC* ccmFN	ccmB ccmC ccmFC* ccmFN	ccmB ccmC ccmFC* ccmFN
Ubiquinol cytochrome c reductase	cob	cob	cob	cob	cob	cob	cob	cob	cob	cob
Cytochrome c oxidase	cox1 cox2 cox3	cox1 cox2 cox3	cox1 cox2 cox3	cox1 cox2 cox3	cox1 cox1 cox2 cox3	cox1 cox2 cox3	cox1 cox2 cox3	cox1 cox2 cox3	cox1 cox2 cox3	cox1 cox2 cox3
Maturases	matR	matR	matR	matR	matR	matR	matR	matR	matR	matR
Transport membrane protein	mttB	mttB	mttB	mttB	mttB	mttB	mttB	mttB	mttB	mttB
NADH dehydrogenase	nad1 nad1* nad2** nad3 nad4* nad4L nad5 nad5*(2) nad6 nad7**** nad9	nad1 nad1** nad2** nad3 nad4*** nad4L nad5 nad5*(2) nad6 nad7*** nad9	nad1**** nad2**** nad3 nad4*** nad4L nad5**** nad6 nad7**** nad9	nad1**** nad2**** nad3 nad4*** nad4L nad5**** nad6 nad7**** nad9	nad1 nad1* nad1**** nad2** nad3 nad4* nad4Lnad5 nad5*(2) nad6 nad7**** nad9	nad1**** nad2**** nad3 nad4*** nad4L nad5**** nad6 nad7**** nad9	nad1**** nad2**** nad3 nad4*** nad4L nad5**** nad6 nad7**** nad9	nad1**** nad2**** nad3 nad4*** nad4L nad5*** nad6 nad7**** nad9	nad1**** nad2**** nad3 nad4*** nad4L nad5**** nad6 nad7**** nad9	nad1**** nad2**** nad3 nad4*** nad4L nad5**** nad6 nad7**** nad9
Ribosomal proteins (LSU)	rpl2 rpl10 rpl16	rpl2 rpl10 rpl16	rpl2* rpl10 rpl16	rpl2* rpl10 rpl16	rpl2* rpl10 rpl16	rpl2* rpl10 rpl16	rpl2* rpl10 rpl16	rpl2* rpl10 rpl16	rpl2* rpl10	rpl2* rpl10 rpl16
Ribosomal proteins (SSU)	rps1 rps3* rps4 rps7 rps12	rps1 rps3* rps4 rps7 rps12	rps1 rps3* rps4 rps7 rps12	rps1 rps3* rps4 rps7 rps12 rps14	rps1 rps3* rps4 rps7 rps12 rps14	rps1 rps3* rps4 rps7 rps12 rps14	rps1 rps3* rps4 rps7 rps12 rps14	rps1 rps3* rps4 rps7 rps12 rps14	rps1 rps3* rps4 rps7 rps12 rps14	rps1 rps3* rps4 rps7 rps12 rps14
Succinate dehydrogenase	sdh3 sdh4	sdh3 sdh4	sdh4	sdh4	sdh3 sdh4	sdh4	sdh4	sdh4	sdh4	sdh4
Ribosomal RNAs	rrn5 rrn18 rrn26	rrn5 rrn18 rrn26	rrn5 rrn18 rrn26	rrn5 rrn18 rrn26	rrn5 rrn18 rrn26	rrn5 rrn18 rrn26	rrn5 rrn18 rrn26	rrn5(2) rrn18 rrn26	rrn5 rrn18 rrn26	rrn5 rrn18 rrn26
Transfer RNAs	trnC-GCA trnG-GCC trnH-GUG trnL-CAA trnM-CAU(3) trnN-GUU trnQ-UUG trnS-UGA trnY-GUA trnE-UUC trnF-GAA trnI-CAU(2) trnP-UGG(3) trnS-GCU trnW-CCA trnY-GUA trnD-GUC trnI-AAU trnK-UUU trnS-GGA	trnC-GCA trnG-GCC trnH-GUG trnL-CAA trnM-CAU(3) trnN-GUU trnQ-UUG trnS-UGA trnY-GUA trnE-UUC trnF-GAA trnI-CAU trnP-UGG(3) trnS-GCU trnW-CCA trnY-GUA trnD-GUC trnI-AAU trnK-UUU trnS-GGA	trnC-GCA trnG-GCC trnH-AUG trnH-GUG trnM-CAU(2) trnN-GUU trnQ-UUG trnS-UGU trnY-GUA trnfM-CAU trnE-UUC trnF-GAA trnM-CAU trnP-UGG(2) trnS-GCU trnW-CCA trnD-GUC trnK-UUU trnS-GGA	trnC-GCA trnG-GCC trnH-AUG trnH-GUG trnM-CAU(2) trnN-GUU trnQ-UUG trnS-UGU trnY-GUA trnfM-CAU trnE-UUC trnF-GAA trnM-CAU trnP-UGG(2) trnS-GCU trnW-CCA trnD-GUC trnK-UUU trnS-GGA	trnC-GCA trnG-GCC trnH-GUG trnL-CAA trnM-CAU(3) trnN-GUU trnQ-UUG trnS-UGA trnY-GUA trnE-UUC trnF-GAA trnI-CAU(2) trnP-UGG(3) trnS-GCU trnW-CCA trnY-GUA trnD-GUC trnI-AAU trnK-UUU trnS-GGA trnK-CUU	trnC-GCA trnD-GUC trnE-UUC trnF-GAA trnG-GCC trnH-AUG trnH-GUG trnK-CUU trnK-UUU trnM-CAU(3) trnN-GUU trnP-UGG(2) trnQ-UUG trnS-GCU trnS-GGA trnS-UGU trnW-CCA trnY-GTA trnfM-CAU	trnC-GCA trnD-GUC trnE-UUC trnF-GAA trnG-GCC trnH-AUG trnH-GUG trnK-CUU trnK-UUU trnM-CAU(3) trnN-GUU trnP-UGG(2) trnQ-UUG trnS-GCU trnS-GGA trnS-UGU trnW-CCA trnY-GTA trnfM-CAU	trnC-GCA trnG-GCC trnH-AUG trnH-GUG trnM-CAU(2) trnN-GUU trnQ-UUG trnS-UGU trnY-GTA trnfM-CAU trnE-UUC trnF-GAA trnM-CAU trnP-UGG(2) trnS -GCU trnW-CCA trnD-GUC trnK-UUU trnS-GGA	trnC-GCA trnD-GUC trnE-UUC(2) trnF-GAA trnG-GCC trnH-AUG trnH-GUG trnK-UUU trnM-CAU(3) trnN-GUU trnP-UGG(2) trnQ-UUG trnS-GCU trnS-GGA trnS-UGU trnW-CCA trnY-GTA trnfM-CAU	trnC-GCA trnD-GUC trnE-UUC trnF-GAA trnG-GCC trnH-AUG trnH-GUG trnK-CUU trnK-UUU trnM-CAU(3) trnN-GUU trnP-UGG(2) trnQ-UUG trnS-GCU trnS-GGA trnS-UGU trnW-CCA) trnY-GTA trnfM-CAU
other						hypothetical protein(21)	hypothetical protein(20)	hypothetical protein(3) hypothetical protein(9) hypothetical protein(5)	hy10 hy14 hy18 hy7 hy8 hypothetical protein(15)
Notes:*:intron number;Gene(2):Number of copies of multi-copy genes.

## Sheet: TableS3
Table S3 Characteristics of 8 mitochondrial genomes in Populus
Group of genes	P. kangdingensis	P. ciliata	P. simonii	P. trichocarpa	P. adenopoda	P. alba	P. davidiana	P. deltoides	P. rotundifolia	P. tremula
genome size	785824	798807	781478	803673	869108	838420	779361	802637	772549	783442
Total GC	0.4474	0.4473	0.4477	0.4485	0.447	0.4482	0.4482	0.4477	0.448	0.4475
genome size (Chr01)	317075	327191	312510	338051	339333			336205
GC (Chr01)	0.4485	0.4468	0.4495	0.4495	0.4489			0.4489
genome size (Chr02)	282772	265365	282934	280924	197113			280841
GC (Chr02)	0.4462	0.4472	0.4461	0.4466	0.4462			0.4465
genome size (Chr03)	185977	206251	186034	184698	154816			185591
GC (Chr03)	0.4476	0.4478	0.4476	0.4493	0.4463			0.4475
genome size (Chr04)					177846
GC (Chr04)					0.4464

## Sheet: TableS4
Table S4 Ranges of GC1, GC2, and GC3 content (%) among 34 PCGs in P. kangdingensis and P. ciliata
P. kangdingensis								P. ciliata
Genes	codon No.	GC1	GC2	GC3	GC_all	ENC	GC3s	codon No.	GC1	GC2	GC3	GC_all	ENC	GC3s
atp1	508	56.3	41.14	27.56	41.67	46.18	27.9	508	56.3	41.14	27.56	41.67	46.18	27.9
atp4	199	44.22	35.68	39.7	39.87	57.36	40.1	199	44.22	35.68	39.7	39.87	57.36	40.1
atp6	238	42.86	34.87	31.09	36.27	49.82	31.2	238	42.86	34.87	31.09	36.27	49.82	31.2
atp8	158	36.08	37.34	44.94	39.45	44	45.4	158	36.08	37.34	44.94	39.45	44	45.4
atp9	75	48	42.67	33.33	41.33	43.18	32.4	75	48	42.67	33.33	41.33	43.18	32.4
ccmB	205	43.41	43.41	33.66	40.16	53.54	33.8	205	43.41	43.41	33.66	40.16	53.54	33.8
ccmC	251	45.42	48.21	34.66	42.76	49.72	34.9	251	45.42	48.21	34.66	42.76	49.72	34.9
ccmFC	439	48.75	44.19	44.42	45.79	56.5	44.7	439	48.75	44.19	44.42	45.79	56.5	44.7
ccmFN	577	50.61	47.66	41.25	46.5	54.81	41.3	577	50.61	47.66	41.25	46.5	54.81	41.3
cob	394	47.97	40.36	33.5	40.61	51.1	33.4	394	47.97	40.36	33.5	40.61	51.1	33.4
cox1	528	46.97	42.23	37.88	42.36	51.77	38.1	528	46.97	42.23	37.88	42.36	51.77	38.1
cox2	225	50.22	31.56	31.56	37.78	44.24	31.8	245	51.43	33.88	30.61	38.64	44.97	30.9
cox3	266	51.88	41.35	34.59	42.61	53.16	34.3	266	51.88	41.35	34.59	42.61	53.16	34.3
matR	648	52.16	44.14	55.86	50.72	53.89	56.3	648	52.16	44.14	55.86	50.72	53.89	56.3
mttB	265	44.53	42.26	44.53	43.77	53.67	43.7	265	44.53	42.26	44.53	43.77	53.67	43.7
nad1	296	52.03	42.23	31.42	41.89	50.77	31.6	296	52.03	42.23	31.42	41.89	50.77	31.6
nad2	487	41.68	43.53	34.29	39.84	49.23	34	487	41.68	43.53	34.29	39.84	49.23	34
nad3	119	40.34	35.29	37.82	37.82	47.44	37.9	119	40.34	35.29	37.82	37.82	47.44	37.9
nad4	496	45.77	41.13	35.69	40.86	53.14	36.3	496	45.77	41.13	35.69	40.86	53.14	36.3
nad4L	101	39.6	31.68	30.69	33.99	36.59	31.3	101	39.6	31.68	30.69	33.99	36.59	31.3
nad5	482	43.57	44.61	36.31	41.49	51.86	36.3	482	43.57	44.61	36.31	41.49	51.86	36.3
nad6	210	42.38	36.67	39.52	39.52	52.07	38.3	210	42.38	36.67	39.52	39.52	52.07	38.3
nad7	395	55.44	43.29	32.15	43.63	47.95	32.3	395	55.44	43.29	32.15	43.63	47.95	32.3
nad9	191	51.31	37.7	31.41	40.14	52.36	31.7	191	51.31	37.7	31.41	40.14	52.36	31.7
rpl10	163	48.47	41.72	34.36	41.51	49.14	35	163	48.47	41.72	34.36	41.51	49.14	35
rpl16	137	48.91	55.47	25.55	43.31	51.6	26.4	137	48.91	55.47	25.55	43.31	50.42	26.4
rpl2	299	50.5	53.85	50.5	51.62	54.33	50.7	299	50.5	53.85	50.17	51.51	54.39	50.4
rps12	126	53.17	46.03	27.78	42.33	49.6	29.4	126	53.17	46.03	27.78	42.33	49.6	29.4
rps1	163	39.26	34.97	41.1	38.45	43.59	41.6	163	39.26	34.97	41.72	38.65	43.64	42.2
rps3	548	41.97	39.42	43.25	41.55	57.08	43.9	548	41.97	39.42	43.25	41.55	57.08	43.9
rps4	323	39.94	36.84	35.91	37.56	50.76	37.2	323	39.94	36.84	35.91	37.56	50.76	37.2
rps7	149	50.34	40.27	34.23	41.61	50.24	33.3	149	50.34	40.27	34.23	41.61	50.24	33.3
sdh3	38	44.74	36.84	39.47	40.35	28.47	40.5	38	44.74	36.84	39.47	40.35	28.47	40.5
sdh4	132	37.12	30.3	44.7	37.37	47.69	46	132	37.12	30.3	44.7	37.37	47.69	46
All	9831	47.18	41.84	37.97	42.33	52.95	38.2	9851	47.21	41.87	37.94	42.34	52.93	38.1

## Sheet: Table S5
Table S5 The homologous DNA fragments between mitochondrial genome and chloroplast genome of P. kangdingensis
Number	Mitochondrial genome	Alignment Length	Mismatches	Gap opens	Plastome		Mitogenome		MtPt annotation
					start	end	start	end
MtPt-1	Chr01	2801	17	7	92484	95284	308320	305564	Complete (ycf15); Partial (ycf2)
MtPt-2	Chr01	2801	17	7	146028	148828	305564	308320	Complete (ycf15); Partial (ycf2)
MtPt-3	Chr01	2737	9	12	95348	98082	305573	302881	Complete (ndhB); Complete (trnL-CAA)
MtPt-4	Chr01	2737	9	12	143230	145964	302881	305573	Partial (ndhB); Complete (trnL-CAA)
MtPt-5	Chr01	2824	41	19	39283	42101	21744	24479	Complete (psaA); Partial (psaB)
MtPt-6	Chr01	2570	38	14	51569	54126	174390	176908	Partial (atpB); Complete (atpE); Complete (trnM); Complete (trnM-CAU); Complete (trnT-GGU); Complete (trnV-UAC)
MtPt-7	Chr01	2077	23	23	74913	76984	172204	170205	Partial (pbf1); Complete (petB); Complete (psbH)
MtPt-8	Chr01	532	1	1	149423	149954	222347	221822	Partial (ycf2)
MtPt-9	Chr01	532	1	1	91358	91889	221822	222347	Partial (ycf2)
MtPt-10	Chr01	493	0	0	134392	134884	493	1	Partial (rrn23); Partial (rrn23S)
MtPt-11	Chr01	493	0	0	106428	106920	1	493	Partial (rrn23); Partial (rrn23S)
MtPt-12	Chr01	457	1	1	134887	135343	317073	316621	Partial (rrn23); Partial (rrn23S)
MtPt-13	Chr01	457	1	1	105969	106425	316621	317073	Partial (rrn23); Partial (rrn23S)
MtPt-14	Chr01	360	1	0	100317	100676	280809	280450	None
MtPt-15	Chr01	360	1	0	140636	140995	280450	280809	None
MtPt-16	Chr01	480	5	11	22720	23193	114679	114235	Partial (rpoB)
MtPt-17	Chr01	331	4	0	28839	29169	105265	105595	Complete (psbM)
MtPt-18	Chr01	290	5	4	54759	55048	176898	177175	None
MtPt-19	Chr01	300	4	6	42102	42401	24613	24878	None
MtPt-20	Chr01	885	180	38	138202	139065	184917	184064	Partial (rrn16); Partial (rrn16S)
MtPt-21	Chr01	885	180	38	102247	103110	184064	184917	Partial (rrn16)
MtPt-22	Chr01	451	95	8	9200	9646	143398	142952	Partial (atpA)
MtPt-23	Chr01	203	26	3	58511	58713	144833	145027	Partial (accD)
MtPt-24	Chr01	81	3	0	2	82	21455	21375	Complete (trnH)
MtPt-25	Chr01	82	2	1	110292	110372	43448	43367	Complete (trnN)
MtPt-26	Chr01	82	2	1	130940	131020	43367	43448	Complete (trnN)
MtPt-27	Chr01	81	0	1	138318	138398	251711	251636	Partial (rrn16); Partial (rrn16S)
MtPt-28	Chr01	81	0	1	102914	102994	251636	251711	Partial (rrn16)
MtPt-29	Chr01	106	10	4	52406	52508	248716	248820	Complete (trnM); Complete (trnM-CAU); Complete (trnT-GGU)
MtPt-30	Chr01	57	2	0	55058	55114	177167	177223	None
MtPt-31	Chr02	2795	30	14	32304	35095	25567	22822	Complete (psbC); Complete (psbD)
MtPt-32	Chr02	2487	21	13	153387	155869	194241	191835	Complete (rpl2); Complete (rpl23); Complete (trnI-CAU); Partial (ycf2)
MtPt-33	Chr02	2487	21	13	85443	87925	191835	194241	Partial (rpl2); Complete (rpl23); Complete (trnI-CAU); Partial (ycf2)
MtPt-34	Chr02	1081	12	9	71519	72590	234036	235076	Partial (clpP1)
MtPt-35	Chr02	794	0	0	103884	104677	281495	280702	Partial (trnI-GAU)
MtPt-36	Chr02	794	0	0	136635	137428	280702	281495	Partial (trnI-GAU)
MtPt-37	Chr02	881	3	5	72715	73595	5619	6475	Partial (psbB)
MtPt-38	Chr02	537	0	3	101967	102503	245423	244897	Partial (rrn16)
MtPt-39	Chr02	537	0	3	138809	139345	244897	245423	Partial (rrn16); Partial (rrn16S)
MtPt-40	Chr02	624	15	16	672	1294	34072	34660	Partial (psbA)
MtPt-41	Chr02	278	4	2	100671	100948	245758	245512	None
MtPt-42	Chr02	278	4	2	140364	140641	245512	245758	None
MtPt-43	Chr02	133	1	0	138621	138753	155785	155653	Partial (rrn16); Partial (rrn16S)
MtPt-44	Chr02	133	1	0	102559	102691	155653	155785	Partial (rrn16)
MtPt-45	Chr02	174	15	2	38203	38372	164658	164485	Partial (psaB)
MtPt-46	Chr02	216	7	10	30623	30831	37158	36966	Partial (trnE); Partial (trnY)
MtPt-47	Chr02	194	15	5	4178	4367	74354	74534	Partial (trnK)
MtPt-48	Chr02	137	10	4	66907	67042	85061	85192	Complete (trnP); Complete (trnP-GGG)
MtPt-49	Chr02	91	5	0	66601	66691	84823	84913	Complete (trnW)
MtPt-50	Chr02	40	0	0	100952	100991	245463	245424	None
MtPt-51	Chr02	40	0	0	140321	140360	245424	245463	None
MtPt-52	Chr02	35	1	0	76444	76478	181221	181255	Partial (petB)
MtPt-53	Chr02	77	4	2	32228	32303	25646	25713	None
MtPt-54	Chr03	1988	22	20	68822	70799	17979	19894	Complete (clpP1); Complete (rpl20); Complete (rps12-fragment)
MtPt-55	Chr03	1546	28	14	67153	68681	16487	17993	Complete (psaJ); Complete (rpl33); Partial (rps18)
MtPt-56	Chr03	319	20	5	142443	142759	161055	160755	Partial (rps7)
MtPt-57	Chr03	319	20	5	98553	98869	160755	161055	Partial (rps7)
MtPt-58	Chr03	183	12	2	99036	99218	159395	159223	Complete (rps12); Partial (rps7)
MtPt-59	Chr03	183	12	2	142094	142276	159223	159395	Partial (rps12); Partial (rps7)
MtPt-60	Chr03	96	1	0	45041	45136	85592	85497	Complete (trnS)
MtPt-61	Chr03	76	1	0	30221	30296	90501	90576	Complete (trnD)
MtPt-62	Chr03	86	7	0	64100	64185	185109	185024	Partial (psbJ)
MtPt-63	Chr03	67	3	1	17699	17764	161163	161229	Partial (rpoC2)
MtPt-64	Chr03	91	12	7	6875	6962	85498	85584	Complete (trnS-GCU)
MtPt-65	Chr03	29	0	0	142796	142824	160740	160712	None
MtPt-66	Chr03	29	0	0	98488	98516	160712	160740	None

## Sheet: Table S6
			Table S6 The homologous DNA fragments between mitochondrial genome and chloroplast genome of P. ciliata
Number	Mitochondrial genome	Alignment Length	Mismatches	Gap opens	Plastome		Mitogenome		MtPt annotation
					start	end	start	end
MtPt-1	Chr01	3845	49	30	12999	16836	224498	228215	Complete (atpI); Partial (rpoC2); Complete (rps2)
MtPt-2	Chr01	2738	9	12	143631	146366	41234	38537	Partial (ndhB); Complete (trnL-fragment)
MtPt-3	Chr01	2738	9	12	95556	98291	38537	41234	Complete (ndhB); Complete (trnL-fragment)
MtPt-4	Chr01	2784	15	10	146433	149216	38543	35842	Complete (ycf15); Partial (ycf2)
MtPt-5	Chr01	2784	15	10	92706	95489	35842	38543	Complete (ycf15); Partial (ycf2)
MtPt-6	Chr01	2824	42	19	39213	42031	325526	322791	Complete (psaA); Partial (psaB)
MtPt-7	Chr01	2721	28	14	18616	21336	228218	230862	Complete (rpoC1); Partial (rpoC2)
MtPt-8	Chr01	2570	40	13	51574	54131	165034	162511	Partial (atpB); Complete (atpE); Complete (trnM); Complete (trnM-CAU); Complete (trnT-GGU); Complete (trnV-UAC)
MtPt-9	Chr01	2084	23	24	75020	77098	167220	169219	Partial (pbf1); Complete (petB); Complete (psbH)
MtPt-10	Chr01	1275	10	15	21846	23115	230851	232067	Partial (rpoB); Partial (rpoC1)
MtPt-11	Chr01	952	2	1	106178	107129	20533	19586	Partial (rrn23); Partial (rrn23S)
MtPt-12	Chr01	952	2	1	134793	135744	19586	20533	Partial (rrn23); Partial (rrn23S)
MtPt-13	Chr01	532	1	1	91546	92077	117590	117065	Partial (ycf2)
MtPt-14	Chr01	532	1	1	149845	150376	117065	117590	Partial (ycf2)
MtPt-15	Chr01	357	0	0	141040	141396	63151	62795	None
MtPt-16	Chr01	357	0	0	100526	100882	62795	63151	None
MtPt-17	Chr01	331	4	0	28758	29088	241033	240703	Complete (psbM)
MtPt-18	Chr01	350	8	7	54787	55136	162514	162195	None
MtPt-19	Chr01	325	10	8	42032	42355	322657	322368	None
MtPt-20	Chr01	885	180	38	102456	103319	155355	154502	Partial (rrn16)
MtPt-21	Chr01	885	180	38	138603	139466	154502	155355	Partial (rrn16); Partial (rrn16S)
MtPt-22	Chr01	445	93	8	9165	9605	195664	196104	Partial (atpA)
MtPt-23	Chr01	210	26	5	58522	58731	194226	194027	Partial (accD)
MtPt-24	Chr01	89	2	3	131323	131408	303910	303822	Complete (trnN)
MtPt-25	Chr01	89	2	3	110514	110599	303822	303910	Complete (trnN)
MtPt-26	Chr01	80	3	0	1	80	325816	325895	Complete (trnH)
MtPt-27	Chr01	81	0	1	103123	103203	91464	91389	Partial (rrn16)
MtPt-28	Chr01	81	0	1	138719	138799	91389	91464	Partial (rrn16); Partial (rrn16S)
MtPt-29	Chr01	77	5	0	52437	52513	94356	94280	Complete (trnM); Complete (trnM-CAU); Complete (trnT-GGU)
MtPt-30	Chr01	42	0	0	149209	149250	35867	35826	Partial (ycf2)
MtPt-31	Chr01	42	0	0	92672	92713	35826	35867	Partial (ycf2)
MtPt-32	Chr01	43	1	1	22642	22683	224383	224425	Partial (rpoB)
MtPt-33	Chr02	2796	33	14	32219	35011	100835	98090	Complete (psbC); Complete (psbD)
MtPt-34	Chr02	1084	14	9	71597	72668	26406	27446	Partial (clpP1)
MtPt-35	Chr02	794	0	0	104093	104886	73861	73068	Partial (trnI-GAU)
MtPt-36	Chr02	794	0	0	137036	137829	73068	73861	Partial (trnI-GAU)
MtPt-37	Chr02	881	4	6	72822	73702	80888	81743	Partial (psbB)
MtPt-38	Chr02	537	0	3	102176	102712	37788	37262	Partial (rrn16)
MtPt-39	Chr02	537	0	3	139210	139746	37262	37788	Partial (rrn16); Partial (rrn16S)
MtPt-40	Chr02	624	15	16	671	1293	109340	109928	Partial (psbA)
MtPt-41	Chr02	278	4	2	100880	101157	38123	37877	None
MtPt-42	Chr02	278	4	2	140765	141042	37877	38123	None
MtPt-43	Chr02	133	1	0	139022	139154	231059	230927	Partial (rrn16); Partial (rrn16S)
MtPt-44	Chr02	133	1	0	102768	102900	230927	231059	Partial (rrn16)
MtPt-45	Chr02	174	15	2	38133	38302	239905	239732	Partial (psaB)
MtPt-46	Chr02	216	7	10	30545	30753	112426	112234	Partial (trnE); Partial (trnY)
MtPt-47	Chr02	194	15	5	4159	4348	149630	149810	Partial (trnK)
MtPt-48	Chr02	137	10	4	66964	67099	160337	160468	Complete (trnP); Complete (trnP-GGG)
MtPt-49	Chr02	91	5	0	66658	66748	160099	160189	Complete (trnW)
MtPt-50	Chr02	40	0	0	101161	101200	37828	37789	None
MtPt-51	Chr02	40	0	0	140722	140761	37789	37828	None
MtPt-52	Chr02	35	1	0	76558	76592	256463	256497	Partial (petB)
MtPt-53	Chr02	77	4	2	32143	32218	100914	100981	None
MtPt-54	Chr03	2006	23	28	68868	70863	163647	165562	Complete (clpP1); Complete (rpl20); Complete (rps12-fragment)
MtPt-55	Chr03	1540	29	15	67205	68727	162152	163661	Complete (psaJ); Complete (rpl33); Partial (rps18)
MtPt-56	Chr03	319	20	5	142844	143160	120749	120449	Partial (rps7)
MtPt-57	Chr03	319	20	5	98762	99078	120449	120749	Partial (rps7)
MtPt-58	Chr03	183	10	2	99245	99427	119089	118917	Complete (rps12); Partial (rps7)
MtPt-59	Chr03	183	10	2	142495	142677	118917	119089	Partial (rps12); Partial (rps7)
MtPt-60	Chr03	96	1	0	44959	45054	31518	31423	Complete (trnS)
MtPt-61	Chr03	76	1	0	30143	30218	36421	36496	Complete (trnD)
MtPt-62	Chr03	86	7	0	64108	64193	144798	144713	Partial (psbJ)
MtPt-63	Chr03	67	3	1	17620	17685	120857	120923	Partial (rpoC2)
MtPt-64	Chr03	91	12	7	6763	6850	31424	31510	Complete (trnS-fragment)
MtPt-65	Chr03	29	0	0	143197	143225	120434	120406	None
MtPt-66	Chr03	29	0	0	98697	98725	120406	120434	None

## Sheet: Table S7
Table S7 Syntenic blocks between Populus kangdingensis and six representative genera of Malpighiales and their distribution in mitochondrial protein-coding gene regions
Populus_Salix				Populus_Viola				Populus_Hevea				Populus_Bruguiera				Populus_Garcinia				Populus_Passiflora
chrom	start	end	gene_name	chrom	start	end	gene_name	chrom	start	end	gene_name	chrom	start	end	gene_name	chrom	start	end	gene_name	chrom	start	end	gene_name
NC_029693.1	351976	352128	nad2	PP908997.1	360433	360735	nad4L	NC_080333.1	1197454	1197614	nad2	NC_056359.1	288059	288519	nad4	PP861185.1	260183	260643	nad4	NC_050950.1	262093	264063	matR
NC_029693.1	350407	350799	nad2	PP908997.1	361705	362301	atp4	NC_080333.1	1200154	1200726	nad2	NC_056359.1	286087	286601	nad4	PP861185.1	258234	258748	nad4	NC_050950.1	483814	485101	atp1
NC_029693.1	333961	334114	nad2	PP908997.1	363181	363819	rps1	NC_080333.1	1202222	1202409	nad2	NC_056359.1	282746	283168	nad4	PP861185.1	254860	255282	nad4	NC_050950.1	374836	375432	ccmB
NC_029693.1	336366	336938	nad2	PP908997.1	371257	372144	rpl2	NC_080333.1	352699	354666	matR	NC_056359.1	280022	280084	nad4	PP861185.1	252768	252856	nad4	NC_050950.1	180869	181165	nad1
NC_029693.1	338331	338518	nad2	PP908997.1	369574	369696	rpl2	NC_080333.1	351989	352047	nad1	NC_056359.1	242980	244929	matR	PP861185.1	272718	273012	nad1	NC_050950.1	391828	392223	nad5
NC_029693.1	393013	393810	cox3	PP908997.1	32230	32390	nad2	NC_080333.1	355480	355738	nad1	NC_056359.1	205351	205503	nad2	PP861185.1	83161	83556	nad5	NC_050950.1	390704	390853	nad5
NC_029693.1	393738	394133	sdh4	PP908997.1	34360	34932	nad2	NC_080333.1	452312	452392	nad1	NC_056359.1	203931	204322	nad2	PP861185.1	81945	82094	nad5	NC_050950.1	633902	635074	cob
NC_029693.1	526593	526651	nad1	PP908997.1	36349	36536	nad2	NC_080333.1	450647	450838	nad1	NC_056359.1	184747	184827	nad1	PP861185.1	238109	238672	nad9	NC_050950.1	413361	414113	ccmC
NC_029693.1	530080	530338	nad1	PP908997.1	456128	456925	cox3	NC_080333.1	298416	300668	psaA	NC_056359.1	183115	183306	nad1	PP861185.1	122357	123061	mttB	NC_050950.1	466237	466379	nad7
NC_029693.1	527282	529225	matR	PP908997.1	456853	457190	sdh4	NC_080333.1	933235	934032	cox3	NC_056359.1	257193	259033	ycf2	PP861185.1	314177	315237	rps3	NC_050950.1	467291	467359	nad7
NC_029693.1	536676	538199	atp1	PP908997.1	434746	435842	atp1	NC_080333.1	933960	934297	shd4	NC_056359.1	16513	17605	atp1	TOTAL_OVERLAP_LEN	4649			NC_050950.1	469038	469504	nad7
NC_029693.1	182834	183190	nad3	PP908997.1	300210	300438	nad5	NC_080333.1	883740	884537	cox3	NC_056359.1	153067	153262	nad5	TOTAL_CDS_LEN	26910			NC_050950.1	470467	470710	nad7
NC_029693.1	199505	199965	nad4	PP908997.1	298160	299379	nad5	NC_080333.1	884465	884802	shd4	NC_056359.1	151001	152217	nad5	PERCENTAGE	0.1728			NC_050950.1	472449	472710	nad7
NC_029693.1	197569	198083	nad4	PP908997.1	371257	372136	rpl2	NC_080333.1	13206	13508	nad4L	NC_056359.1	67492	68645	cob					NC_050950.1	445994	446760	ccmFC
NC_029693.1	194161	194582	nad4	PP908997.1	369574	369696	rpl2	NC_080333.1	13698	14294	atp4	NC_056359.1	189930	190481	nad9					NC_050950.1	444462	445005	ccmFC
NC_029693.1	191566	191655	nad4	PP908997.1	391465	392037	nad9	NC_080333.1	1167710	1168997	atp1	NC_056359.1	59028	59839	mttB					NC_050950.1	35120	36868	ccmFN
NC_029693.1	204526	204972	rps7	PP908997.1	447822	448510	cox1	NC_080333.1	230938	231167	nad5	NC_056359.1	5018	5784	ccmFC					NC_050950.1	537128	538591	rps3
NC_029693.1	226705	227490	mttB	PP908997.1	446032	446860	cox1	NC_080333.1	228879	230094	nad5	NC_056359.1	3533	4053	ccmFC					TOTAL_OVERLAP_LEN	12317
NC_029693.1	241303	241532	nad5	PP908997.1	16550	16692	nad7	NC_080333.1	1227096	1227482	nad1	NC_056359.1	6797	8477	ccmFN					TOTAL_CDS_LEN	37174
NC_029693.1	239276	240494	nad5	PP908997.1	17594	17662	nad7	NC_080333.1	181420	181814	nad5	TOTAL_OVERLAP_LEN	14045							PERCENTAGE	0.3313
NC_029693.1	246410	247378	rps4	PP908997.1	18983	19449	nad7	NC_080333.1	180315	180464	nad5	TOTAL_CDS_LEN	39654
NC_029693.1	263201	263659	rpl10	PP908997.1	20510	20753	nad7	NC_080333.1	83090	84271	cob	PERCENTAGE	0.3542
NC_029693.1	263829	264458	nad6	PP908997.1	22042	22214	nad7	NC_080333.1	1176899	1177471	nad9
NC_029693.1	274741	275037	nad1	PP908997.1	468550	468623	rps3	NC_080333.1	1309164	1309916	ccmC
NC_029693.1	186306	186386	nad1	PP908997.1	470212	471723	rps3	NC_080333.1	1292632	1292774	nad7
NC_029693.1	184677	184868	nad1	TOTAL_OVERLAP_LEN	11832			NC_080333.1	1293676	1293744	nad7
NC_029693.1	286077	286691	ccmB	TOTAL_CDS_LEN	30592			NC_080333.1	1295300	1295766	nad7
NC_029693.1	482620	483294	cox2	PERCENTAGE	0.3868			NC_080333.1	1296815	1297058	nad7
NC_029693.1	316441	317037	atp4					NC_080333.1	1298827	1299088	nad7
NC_029693.1	317272	317574	nad4L					NC_080333.1	173993	175726	ccmFn
NC_029693.1	25266	26180	rpl2					NC_080333.1	547511	548277	ccmFc
NC_029693.1	27758	27874	rpl2					NC_080333.1	545973	546552	ccmFc
NC_029693.1	53262	54845	cox1					NC_080333.1	1235981	1236106	ycf3
NC_029693.1	70277	71029	ccmC					NC_080333.1	1239404	1239964	rpl5
NC_029693.1	29347	29741	nad5					TOTAL_OVERLAP_LEN	19855
NC_029693.1	30700	30837	nad5					TOTAL_CDS_LEN	52970
NC_029693.1	226705	227490	mttB					PERCENTAGE	0.3748
NC_029693.1	241303	241532	nad5
NC_029693.1	239276	240494	nad5
NC_029693.1	246410	247378	rps4
NC_029693.1	263201	263659	rpl10
NC_029693.1	263829	264458	nad6
NC_029693.1	274741	275037	nad1
NC_029693.1	420055	420465	rpl16
NC_029693.1	443456	444028	nad9
NC_029693.1	507832	509013	cob
NC_029693.1	70277	71029	ccmC
NC_029693.1	181320	182033	atp6
NC_029693.1	182412	182789	rps12
NC_029693.1	182834	182844	nad3
NC_029693.1	7801	7943	nad7
NC_029693.1	8847	8915	nad7
NC_029693.1	10227	10692	nad7
NC_029693.1	11729	11974	nad7
NC_029693.1	13716	13976	nad7
NC_029693.1	25266	26180	rpl2
NC_029693.1	27758	27874	rpl2
NC_029693.1	53262	54845	cox1
NC_029693.1	70277	71029	ccmC
NC_029693.1	97662	98429	ccmFc
NC_029693.1	96139	96726	ccmFc
NC_029693.1	143062	144786	ccmFn
NC_029693.1	152417	152890	atp8
NC_029693.1	160335	160356	nad5
NC_029693.1	29347	29741	nad5
NC_029693.1	30700	30837	nad5
NC_029693.1	576927	577151	atp9
NC_029693.1	589666	589734	rps3
NC_029693.1	590998	592572	rps3
TOTAL_OVERLAP_LEN	29451
TOTAL_CDS_LEN	29523
PERCENTAGE	0.9976
